# Supplementary material for: Plant Volatile Organic Compounds Attractive to Monolepta signata (Olivier)
Source: Insects. 2025 Dec 6;16(12):1233. doi: 10.3390/insects16121233 (PMC12733953; doi:10.3390/insects16121233)
Supplement: Supplementary file 1 [file insects-16-01233-s001.zip]

Archive with 6 entries (4 files):
- insects-3911897-supplementary/
- insects-3911897-supplementary/Supplementary File(s)/
- insects-3911897-supplementary/Supplementary File(s)/Figure S1.pdf
- insects-3911897-supplementary/Supplementary File(s)/Figure S2.pdf
- insects-3911897-supplementary/Supplementary File(s)/Figure S3.pdf
- insects-3911897-supplementary/Supplementary File(s)/Figure S4.pdf
